# Supplementary material for: Brown adipose tissue and skeletal muscle coordinately contribute to thermogenesis in mice
Source: eLife. 2025 Oct 27;13:RP99982. doi: 10.7554/eLife.99982 (PMC12558653; doi:10.7554/eLife.99982)
Supplement: Figure 1—source data 3. [file elife-99982-fig1-data3.zip]

Archive with 2 entries (1 files):
- Labelled WB data/
- Labelled WB data/Source blot data for Figure 1E-G.TIF
